# Supplementary material for: Factors associated with caregiver compliance to an HIV disclosure intervention and its effect on HIV and mental health outcomes among children living with HIV: post-hoc instrumental variable-based analysis of a cluster randomized trial in Eldoret, Kenya
Source: Front Public Health. 2023 May 5;11:1150744. doi: 10.3389/fpubh.2023.1150744 (PMC10196043; doi:10.3389/fpubh.2023.1150744)
Supplement: Supplementary file 1 [file Table_1.xlsx]

## Sheet: Sheet1
Covariates Included in LASSO Regression Analysis
Category	Variable	Variable Type	Explanation
Patient Characteristics	Age	Continuous
	Sex	Binary	Sex defined as sex at birth
	Clinic	Categorical	1= MTRH, 2= Burnt Forest, 3= Chulaimbo, 4= Khunyangu, 5= Kitale, 6= Mosoriot, 7= Turbo, 8= Webuye, 999= Other
	Tribe	Categorical	1= Kalenjin, 2= Kikuyu, 3= Luhya, 4= Luo, 5= Other
	Urban or Rural Home Location	Binary	0= Rural, 1= Urban
	Sibling with HIV	Binary
	Orphan Status	Binary	Parent lost both parents prior to or during study period
	Parental Loss	Binary	Patient lost at least one parent prior to or during study period
	Weight (kilograms)	Continuous
	Language	Categorial	1= English, 2= Swahili, 3= Kalenjin, 4= Luhya, 5= Luo, 6= Kikuyu
	Antiretroviral Status	Binary
	Feels Stigma from taking antiretroviral medication	Binary	Defined by SAFI HADITHI questionnaire
	Length of time on Antiretroviral Medication (Months)	Continuous
	WHO HIV Clinical Stage	Categorical	0-4
	PHQ-9 total score at baseline	Continuous	0-27
	SDQ total score at baseline	Continuous	0-40
	School Enrollment Status	Binary
	School Class	Categorical	1= Class 1, 2= Class 2, 3= Class 3, 4= Class 4, 5= Class 5, 6= Class 6, 7= Class 7, 8=Class 8, 21= Form 1, 22= Form 2, 23= Form 3, 24= Form 4
	Required to Repeat a School Class	Binary
	Special School Treatment Due to Disability or Health Status	Binary	Child goes to a special class or gets special help in school because of a disability or health problem
	School Attendance Limited Due to Health	Binary
	Other Activities Limited Due to Health	Binary
	Sports Participation	Binary
	Number of Healthcare Visits In the Past Month	Categorical	How many visits did the child make to a clinic, office or casualty to see a doctor, nurse or other specialist? 0= 0, 1= 1 to 2, 2= 3 to 5, 3= 6 to 10, 4= 11 to 20, 5= >20
	Medication Usage	Binary	During the past four weeks, did illness or injury make it necessary for the child to use any medicine, other than vitamins and ARVs, that a doctor prescribed?
	Outside Treatment Services	Binary	Patient referred to TB treatment program during study period
	Loss of health insurance	Binary
	Family member hospitalized	Binary
	Family member very sick	Binary
	Separation of parents	Binary
	Marriage of parent	Binary
	Birth of sibling	Binary
	Mother starting to work	Binary
	Loss of housing or had to move	Binary
	Loss of close friend (to child)	Binary
	Death in family	Binary
	Feel that they have a support system	Binary	When I have a difficult problem or something that is really bothering me, I have friends or family members I can turn to for help.Would you say this statement is:
	Overall discomfort at baseline	Categorical	0= Not at all, 1= very mildly, 2= mildly, 3= moderately, 4= very much, 5= extremely
	Cooperative with medical care	Binary	Child is less cooperative with medical care or taking medicines
	HIV Symptom Inventory Total	Continuous	Per HADITHI HIV Child Questionnaire
	Health Care Utilization	Binary	Patient utilizes HIV clinic services prior to intervention
	General Health Assessment for Children Symptom Total	Continuous	Per HADITHI HIV Child Questionnaire
	Social strengths questionnaire total score	Continuous	Per HADITHI HIV Child Questionnaire
Caregiver Characteristics	Primary Caregiver Type	Categorical	1= mother, 2= father, 3= grandparent, 4= aunt/uncle, 5= guardian, 6= relative who lives in the home, 7= relative who lives outside of the home, 8= neighbor, 9= sibling, 999= other
	Reasons Child Misses Medication	Categorical	1= He/she did not know why he/she was taking the medicines or keeps asking questions about the medicines, 2= He/she forgot to take medicine, 3= He/she was playing or at school or work, 4= Has problems with 1 formulation (tablets, liquids), 5= Can't take without food, 6= He/she felt ill or was vomiting, 7= He/she refused to take the medicines, 8= Finds the medicines too bitter, 9= None of the above
	Reasons Caregivers Struggle to Help Children Take Medication	Categorical	1= I was away from home (work, field, etc.) 2= I was not always around with the child, 3= I did not want others to see, 4= I had difficulty with the instructions for the medicines, 5= I was too busy and forgot, 6= I had trouble with timing or giving the doses on time, 7= None of the above
	Stigma: Discrimination	Binary	Because the child or someone else in my family has HIV or because I have HIV, I have been discriminated against
	Stigma: Isolation	Binary	Because the child or someone else in my family has HIV or because I have HIV, I am isolated or avoided by others
	Stigma: Called Names	Binary	Because the child or someone else in my family has HIV or because I have HIV, I have been called names or insulted
	Lost Supplemental Support During the Study Period	Binary	Loss of support, such as nutritional support or assistance from social work
	Use of Herbal Supplementation for Child	Binary	Herbal medicine or traditional medicine use with child?
	Disclosure Plan at Baseline	Binary
	Reasons for non-disclosure at baseline
	Child Age	Binary	My child is too young to know their HIV status
	Fear of Child Reaction	Binary	I do not want my child sad or depressed
	May tell others	Binary	My child cannot tell people who should not know
	Fear of Death	Binary	I don't want my child afraid of death
	Family Stress	Binary	The family will be less stressed
	Child Happiness	Binary	My child will be happier not knowing
	Perception that child will feel sad after disclosure	Binary
	Perception that child will feel glad after disclosure	Binary
	Perception that child will feel frightened after disclosure	Binary
	Perception that child will feel in control after disclosure	Binary
	Perception that child will feel angry after disclosure	Binary
	Fears of discrimination after disclosure	Binary	I do not want my child left out or discriminated against
	Reasons for disclosure at baseline
	Child Doesn't Understand Their Medical Care	Binary	My child is unsure why he is coming to a special clinic/doctor
	Truthtelling	Binary	My child knows I am not telling the truth about his/her illness
	Cooperation with Medicines	Binary	My child is less cooperative with medical care or taking medicines
	Responsibility	Binary	My child does not know how to be responsible for not infecting others
	Behavior Improvement	Binary	My child's behavior is worse due to not knowing
	Perceptions on Child's Desire to Understand Their Health	Categorical	Do you think your child like to know their status? 1= Yes, 2= Yes but not yet, 3= No, 4= I don't know
	Psychological Wellbeing of Patient from Caregiver Perspective
	My child has sudden changes in moods or feelings	Categorical	0= Not true, 1= Sometimes true, 2= Often true
	My child feels or complains that no one loves him or her	Categorical	0= Not true, 1= Sometimes true, 2= Often true
	My child cheats or tells lies	Categorical	0= Not true, 1= Sometimes true, 2= Often true
	My child is too fearful or anxious	Categorical	0= Not true, 1= Sometimes true, 2= Often true
	My child argues too much	Categorical	0= Not true, 1= Sometimes true, 2= Often true
	My child has difficulty concentrating, cannot pay attention for long	Categorical	0= Not true, 1= Sometimes true, 2= Often true
	My child is easily confused, seems to be in a fog	Categorical	0= Not true, 1= Sometimes true, 2= Often true
	My child bullies or is cruel or mean to others	Categorical	0= Not true, 1= Sometimes true, 2= Often true
	My child is impulsive, or acts without thinking	Categorical	0= Not true, 1= Sometimes true, 2= Often true
Combined Characteristics	Adherence Status	Categorical	0= neither parent nor child endorsed HIV medication adherence, 1= parent or child endorsed adherence, 2= both parent and child endorsed adherence
